# Supplementary material for: High-resolution age-specific mapping of the two-week illness prevalence rate based on the National Health Services Survey and geostatistical analysis: a case study in Guangdong province, China
Source: Int J Health Geogr. 2021 May 3;20:20. doi: 10.1186/s12942-021-00273-1 (PMC8094611; doi:10.1186/s12942-021-00273-1)
Supplement: Supplementary file 2 — Additional file 2. The R codes of the study. [file 12942_2021_273_MOESM2_ESM.r]

library(INLA)
library(maps)
library(foreign)
library(raster)
library(maptools)
library(sp)
library(rgeos)
library(MASS)
library(MBA)
library(fields)
library(combinat)
library(matrixStats)

#*************************####
# model fitting & predict ####
#*************************####

#1 read data ####
data<-read.csv('data.csv',header = TRUE,sep = ',')
data$validate<-data$prev
link<-rep(NA,nrow(data))

#2 boundaries ####
coords.whole<-read.csv('guangdong.whole.csv',header = TRUE,sep = ',')
bnd <- inla.nonconvex.hull(as.matrix(coords.whole),convex=-0.03)

#3 coordinates of points ####
coords <- cbind(data$long,data$lat)
colnames(coords)<-c("x","y")

#4 triangulate the region ####
mesh.s <- inla.mesh.create.helper(points=as.matrix(coords),
                                  boundary = bnd,
                                  offset=c(0.1,0.5),
                                  max.edge=c(0.05,50),
                                  min.angle=c(30,21),
                                  cutoff=0.2,
                                  plot.delay=NULL)
plot(mesh.s)
points(as.matrix(coords),pch=20,cex=1,col=2)

gtime<-c(0,10,20,30,40,50,60,70,80,90,113)
mesh.t<-inla.mesh.1d(gtime,degree = 2)

#5 definition of the SPDE model ####
spde <- inla.spde2.matern(mesh=mesh.s,alpha=2)
field.indices<-inla.spde.make.index('i',n.spde = spde$n.spde, n.group = mesh.t$m)

A.est<-inla.spde.make.A(mesh=mesh.s,loc=as.matrix(coords),
                        group.mesh = mesh.t, group=data$age)

stack.est = inla.stack(data = list(validate=data$validate),
                       A = list(A.est, 1),
                       effects = list(c(field.indices, list(Intercept=1)),
                                      list(data[c('regi_p1','regi_p2','regi_p3'
                                                  ,'regi_t','gender'
                                                  ,'marri1','marri2','marri3','marri4'
                                                  ,'edu1','edu2','edu3','edu4'
                                                  ,'employ1','employ2','employ3'
                                                  ,'occup1','occup2','occup3','occup4','occup5','occup6'
                                                  ,'selevation'
                                                  ,'sliving_sp'
                                                  ,'logno_t1','logno_t2','logno_t3'
                                                  ,'straveltime'
                                                  ,'sNDVI'
                                                  ,'logno_h1','logno_h2','logno_h3'
                                                  ,'ssalary1','ssalary2','ssalary3'
                                                  ,'ID_s' 
                                      )])),
                       tag="est")

stack = inla.stack(stack.est)


#6 model fit ####
formula <- validate ~ -1+Intercept+
  regi_p1 + regi_p2 + regi_p3 +
  regi_t + gender +
  marri1 + marri2 + marri3 + marri4 +
  edu1 + edu2 + edu3 + edu4 +
  employ1 + employ2 + employ3 +
  occup1 + occup2 + occup3 + occup4 + occup5 + occup6 +
  selevation +
  sliving_sp +
  logno_t1 + logno_t2 + logno_t3 +
  straveltime +
  sNDVI +
  logno_h1 + logno_h2 + logno_h3 +
  ssalary1 + ssalary2 + ssalary3 +
  f(i, model=spde, group=i.group, control.group=list(model='ar1')) +
  f(ID_s,model='iid')    
  
result <- inla(formula,data=inla.stack.data(stack,spde=spde),family="binomial",Ntrials=1,
               control.family=list(link="logit"),control.predictor=list(compute=TRUE,A=inla.stack.A(stack),
                                                                        link=link),control.compute = list(dic=TRUE,cpo=TRUE,config=TRUE),
               control.inla = list(int.strategy = "eb"),
               verbose=TRUE,
               quantiles=c( 0.025, 0.500, 0.975))


#7 to obtain summaries of the spatial parameters ####
result.field <- inla.spde.result(result,"i",spde,do.transform=TRUE)
#for the range
r<-inla.qmarginal(c(0.025,0.5,0.975),result.field$marginals.range.nominal[[1]])
r*111     #km
#for spatial variance
inla.qmarginal(c(0.025,0.5,0.975), result.field$marginals.variance.nominal[[1]])
#for non-spatial variance
sigma2nonspatial=inla.tmarginal(function(x) 1/x, result$marginals.hyper$'Precision for ID_s')
inla.qmarginal(c(0.025,0.5,0.975), sigma2nonspatial)
summary(result)
result$mode$theta


#8 predict ####
#0 set seed#
set.seed(100)
nsample<-500
samp<-inla.posterior.sample(n = nsample, result, use.improved.mean = TRUE, seed=100)
h<-t(sapply(samp, function(x) x$latent))
#1 get random fields#
a<-paste(c("i.","0"),collapse="")
b<-paste(c("i.",dim(A.est)[2]-1),collapse="")
beg<-grep(a, rownames(samp[[1]]$latent))
end<-grep(b, rownames(samp[[1]]$latent))
samp.field<-t(h[,beg:end])
#2 get coefficients#
beg1<-grep("Intercept", rownames(samp[[1]]$latent))
end1<-grep("ssalary3", rownames(samp[[1]]$latent))
samp.coef<-t(h[,beg1:end1])
#*****#2-2 get location exchangeable hyperparameter#
hy<-t(sapply(samp, function(x) x$hyperpar))
beg2<-grep("ID_s", colnames(hy))
samp.precision<-t(hy[,beg2])
#3 read predicted data#
data.whole<-read.csv('data.whole.csv',header = TRUE,sep = ',')
#4 build mesh#
coords.predict <- cbind(data.whole$long,data.whole$lat)
plot(mesh.s)
points(as.matrix(coords),pch=20,cex=1,col=2)
points(as.matrix(coords.predict),pch=20,cex=1,col=3)
#5 predicted effects#
# 5-1 other effects
N<-nrow(data.whole)
pred.loc<-matrix(NA,nrow=N,ncol=nsample)
for (j in 1:nsample){
  pred.loc[,j]<-rnorm(N, mean = 0, sd = sqrt(1/samp.precision[j]))
}
data.whole$Intercept=1
env<-data.whole[,c('Intercept'
                   ,'regi_p1','regi_p2','regi_p3'
                   ,'regi_t','gender'
                   ,'marri1','marri2','marri3','marri4'
                   ,'edu1','edu2','edu3','edu4'
                   ,'employ1','employ2','employ3'
                   ,'occup1','occup2','occup3','occup4','occup5','occup6'
                   ,'selevation'
                   ,'sliving_sp'
                   ,'logno_t1','logno_t2','logno_t3'
                   ,'straveltime'
                   ,'sNDVI'
                   ,'logno_h1','logno_h2','logno_h3'
                   ,'ssalary1','ssalary2','ssalary3'
)]
pred.linear0<-as.matrix(env)%*%samp.coef+pred.loc
# 5-2 random fields


#***** calculate age composition *********
GBD_age<-read.csv('IHME_GBD_2017_POP_2010_2014_Y2018M11D08.csv')
GBD_age<-GBD_age[which(GBD_age$location_name=='China' & 
                         GBD_age$year_id==2013 & 
                         GBD_age$sex_name=='Both'),]
GBD_age<-GBD_age[which(GBD_age$age_group_id %in% c(42:142,235)),]
GBD_age<-GBD_age[-97,]     #remove duplicated
GBD_age<-GBD_age$val/sum(GBD_age$val)
#
R_age<-data.whole[,c('long','lat','pop',
                     "pop_0004_F_2010","pop_0004_M_2010","pop_0509_F_2010","pop_0509_M_2010",
                     "pop_1014_F_2010","pop_1014_M_2010","pop_1519_F_2010","pop_1519_M_2010",
                     "pop_2024_F_2010","pop_2024_M_2010","pop_2529_F_2010","pop_2529_M_2010",
                     "pop_3034_F_2010","pop_3034_M_2010","pop_3539_F_2010","pop_3539_M_2010",
                     "pop_4044_F_2010","pop_4044_M_2010","pop_4549_F_2010","pop_4549_M_2010",
                     "pop_5054_F_2010","pop_5054_M_2010","pop_5559_F_2010","pop_5559_M_2010",
                     "pop_6064_F_2010","pop_6064_M_2010","pop_65PL_F_2010","pop_65PL_M_2010",
                     "pop_0004_F_2015","pop_0004_M_2015","pop_0509_F_2015","pop_0509_M_2015",
                     "pop_1014_F_2015","pop_1014_M_2015","pop_1519_F_2015","pop_1519_M_2015",
                     "pop_2024_F_2015","pop_2024_M_2015","pop_2529_F_2015","pop_2529_M_2015",
                     "pop_3034_F_2015","pop_3034_M_2015","pop_3539_F_2015","pop_3539_M_2015",
                     "pop_4044_F_2015","pop_4044_M_2015","pop_4549_F_2015","pop_4549_M_2015",
                     "pop_5054_F_2015","pop_5054_M_2015","pop_5559_F_2015","pop_5559_M_2015",
                     "pop_6064_F_2015","pop_6064_M_2015","pop_65PL_F_2015","pop_65PL_M_2015")]
a<-c('0004','0509','1014','1519','2024','2529','3034','3539','4044','4549','5054','5559',
     '6064','65PL')
b<-matrix(nrow=nrow(R_age),ncol=length(a))
for(i in 1:length(a)){
  c<-colnames(R_age)[which(substr(colnames(R_age),5,8)==a[i])]
  b[,i]<-(rowSums(R_age[,c])/2)/R_age$pop
}
R_age<-cbind(R_age$long, R_age$lat, b)
R_age<-as.data.frame(R_age)
colnames(R_age)<-c('long','lat',a)
#
ageR<-matrix(nrow=nrow(R_age),ncol=81)
# 0-64
for(i in 1:(length(a)-1)){
  start<-as.numeric(substr(a[i],1,2))+1
  end<-as.numeric(substr(a[i],3,4))+1
  for(j in start:end){
    ageR[,j]<-R_age[,a[i]]*(GBD_age[j]/sum(GBD_age[start:end]))
  }
}
# 65-80
for(j in 66:81){
  ageR[,j]<-R_age[,'65PL']*(GBD_age[j]/sum(GBD_age[66:81]))
}
ageR<-cbind(R_age$long, R_age$lat, ageR)
ageR<-as.data.frame(ageR)
colnames(ageR)<-c('long','lat',0:80)
#*******************************************

province<-matrix(NA,nrow=81,ncol=7)

for(y in 0:80){
  
  print(paste(y,'start'))
  
  A.pre = inla.spde.make.A(mesh.s, loc=as.matrix(coords.predict),
                           group.mesh = mesh.t, group=rep(y,nrow(data.whole)))
  pred.field<-A.pre%*%samp.field
  pred.linear<-pred.linear0+pred.field
  #6 transfer to prevalence#
  pred.prev<-exp(pred.linear)/(1+exp(pred.linear))
  pred.prev<-as.matrix(pred.prev)
  pred.prev<-data.frame(pred.prev)
  data.whole<-data.frame(data.whole)
  pred.samp<-cbind(data.whole$long,data.whole$lat,pred.prev,data.whole$pop)
  pred.samp<-data.frame(pred.samp)
  write.dta(pred.samp,paste0('pred.samp-',y,'.dta'))
  #7 summary low, median, up, sd#
  library(matrixStats)
  pred.prev<-as.matrix(pred.prev)
  lower<-rowQuantiles(pred.prev, probs=0.025)
  upper<-rowQuantiles(pred.prev, probs=0.975)
  median<-rowQuantiles(pred.prev, probs=0.5)
  stdev<-rowSds(pred.prev)
  results<-cbind(coords.predict,lower,median,upper,stdev,data.whole$pop)
  colnames(results)<-c("long","lat","lower","median","upper","stdev","pop")
  results<-data.frame(results)
  write.dbf(results,paste0('predict_result-',y,'.dbf'))
  #8 prevalent number#
  pred.prev_N<-apply(pred.prev,2, FUN=function(x) x*data.whole$pop*ageR[,(y+3)])
  pred.prev_N<-as.matrix(pred.prev_N)
  lower<-rowQuantiles(pred.prev_N, probs=0.025)
  upper<-rowQuantiles(pred.prev_N, probs=0.975)
  median<-rowQuantiles(pred.prev_N, probs=0.5)
  stdev<-rowSds(pred.prev_N)
  results<-cbind(coords.predict,lower,median,upper,stdev,data.whole$pop)
  colnames(results)<-c("long","lat","lower","median","upper","stdev","pop")
  results<-data.frame(results)
  write.dbf(results,paste0('predict_result_N-',y,'.dbf'))
  #9 total prevalence#
  x1=NA
  for (i in 3:(nsample+2)) {
    x=(pred.samp[,i])*(pred.samp[,(nsample+3)])**ageR[,(y+3)]
    sum=sum(x)
    x1=c(x1,sum)
  }
  x=data.frame(x1)
  x=x[-1,]
  yyyy=as.matrix(x)
  province[y+1,1]<-y
  province[y+1,2]<-all_lower<-colQuantiles(yyyy, probs=0.025)
  province[y+1,3]<-all_upper<-colQuantiles(yyyy, probs=0.975)
  province[y+1,4]<-all_median<-colQuantiles(yyyy, probs=0.5)
  province[y+1,5]<-all_lower/sum(pred.samp[,(nsample+3)])
  province[y+1,6]<-all_upper/sum(pred.samp[,(nsample+3)])
  province[y+1,7]<-all_median/sum(pred.samp[,(nsample+3)])
  
  print(paste(y,'finish'))
  
}

province<-as.data.frame(province)
colnames(province)<-c('age','lower','upper','median','lower_p','upper_p','median_p')
write.csv(province,'province.csv',row.names = FALSE)


#9 predict all ages ####
pred.prev<-matrix(0,nrow=nrow(data.whole),ncol=nsample)
for(i in 0:80){
  dta<-read.dta(paste0('pred.samp-',i,'.dta'))
  pred.age<-apply(dta[,3:(nsample+2)],2,FUN=function(x) x*ageR[,(i+3)])
  pred.prev<-pred.prev+pred.age
}
pred.prev<-data.frame(pred.prev)
data.whole<-data.frame(data.whole)
pred.samp<-cbind(data.whole$long,data.whole$lat,pred.prev,data.whole$pop)
pred.samp<-data.frame(pred.samp)
write.dta(pred.samp,'pred.samp.dta')
# summary low, median, up, sd#
library(matrixStats)
pred.prev<-as.matrix(pred.prev)
lower<-rowQuantiles(pred.prev, probs=0.025)
upper<-rowQuantiles(pred.prev, probs=0.975)
median<-rowQuantiles(pred.prev, probs=0.5)
stdev<-rowSds(pred.prev)
results<-cbind(coords.predict,lower,median,upper,stdev,data.whole$pop)
colnames(results)<-c("long","lat","lower","median","upper","stdev","pop")
results<-data.frame(results)
write.dbf(results,'predict_result.dbf')
# prevalence number#
pred.prev_N<-apply(pred.prev,2, FUN=function(x) x*data.whole$pop)
pred.prev_N<-as.matrix(pred.prev_N)
lower<-rowQuantiles(pred.prev_N, probs=0.025)
upper<-rowQuantiles(pred.prev_N, probs=0.975)
median<-rowQuantiles(pred.prev_N, probs=0.5)
stdev<-rowSds(pred.prev_N)
results<-cbind(coords.predict,lower,median,upper,stdev,data.whole$pop)
colnames(results)<-c("long","lat","lower","median","upper","stdev","pop")
results<-data.frame(results)
write.dbf(results,'predict_result_N.dbf')
